# Supplementary material for: Diels–Alder Adducts of Morphinan-6,8-Dienes and Their Transformations
Source: Molecules. 2022 Apr 30;27(9):2863. doi: 10.3390/molecules27092863 (PMC9102320; doi:10.3390/molecules27092863)
Supplement: Supplementary file 1 [file molecules-27-02863-s001.zip]

Archive with 1 entries (1 files):
- molecules-1662015-supplementary.pdf
